# Supplementary material for: Impaired estimated glomerular filtration rate and associated factors among adult patients living with HIV at Asella Referral and Teaching Hospital, Ethiopia: A cross-sectional study
Source: PLoS One. 2026 Jan 2;21(1):e0330238. doi: 10.1371/journal.pone.0330238 (PMC12758773; doi:10.1371/journal.pone.0330238)
Supplement: S1 File — S1 Impaired eGFR Data Collection Tool. S2 Impaired eGFR among HIV source data file. S3 Table 5 Bivariate analysis of factors associated with impaired glomerular filtration rate. S4 Table 6 Multivariable analysis of factors associated with impaired estimated glomerular filtration rate. (ZIP) [file pone.0330238.s001.zip]

Archive with 4 entries (4 files):
- S1-Impaired eGFR among HIV data collection tool.docx
- S2-Impaired eGFR among HIV patients source data file.xlsx
- S3-Table 5 Bivariate analysis of factors associated with impaired glomerular filtration rate among adults living with HIV at Asella Referral and Teaching Hospital (N=252)..docx
- S4-Table 6 Multivariable analysis of factors associated with impaired estimated glomerular filtration rate among HIV-positive adults at Asella Referral and Teaching.docx
