# Supplementary material for: Impaired estimated glomerular filtration rate and associated factors among adult patients living with HIV at Asella Referral and Teaching Hospital, Ethiopia: A cross-sectional study
Source: PLoS One. 2026 Jan 2;21(1):e0330238. doi: 10.1371/journal.pone.0330238 (PMC12758773; doi:10.1371/journal.pone.0330238)
Supplement: S1 File — S1 Impaired eGFR Data Collection Tool. S2 Impaired eGFR among HIV source data file. S3 Table 5 Bivariate analysis of factors associated with impaired glomerular filtration rate. S4 Table 6 Multivariable analysis of factors associated with impaired estimated glomerular filtration rate. (ZIP) [file pone.0330238.s001.zip › S2-Impaired eGFR among HIV patients source data file.xlsx]

## Sheet: Rawdata
Code	sex	Agecontinous	Agecat	marital	education	educationcat	Ethncity	Religion	OccupationN	Residency	income	renalhx	BFQ201smokinghx	BFQ202smokinghxfrequency	BFQ203smokingcurrently	BFQ204smokingcurrentlyfrequency	BFQ205alcoholhx	BFQ206alcoholhxfrequency	BCF301CD4continoues	BCF301CD4cellcountcat	BCF305BMI	eGFRcontinous	BCF307eGFR	eGFRcatoutcome	BCF308clinicalstage	BCF308clinicalstagecat	BCF3010ARTinterruptionhx	BCF311oppurtinisticinfection	BCF313DM	BCF314HTN	BCF314ARTregimen	BCF314ARTregimencatnew	BCF315tenofavir	BCF316ARTdose	BCF316ARTdosecat	BCF317statusofrespondant
87	1	46	2	2	8	2	3	5	1	1	1	1	1	0	1	0	1	0	450	1	1	119	1	0	3	3	1	1	2	2	1	1	2	1	1	2
24	1	57	2	2	8	2	1	1	4	2	1	2	1	0	1	0	1	0	473	1	2	106.38	1	0	2	2	1	1	1	2	1	1	1	1	1	1
186	1	48	2	2	7	2	1	1	3	2	2	2	1	0	1	0	1	0	560	1	2	93	1	0	2	2	2	1	1	2	1	1	1	1	1	1
200	1	43	2	2	8	2	1	2	3	2	2	2	1	0	1	0	2	3	359	1	2	45	3	1	1	1	1	2	2	2	1	1	2	1	1	1
239	1	45	2	2	5	1	1	1	3	2	2	2	1	0	1	0	1	0	455	1	2	129	1	0	2	2	2	1	1	2	1	1	1	1	1	1
177	2	28	1	2	10	3	2	2	3	1	2	2	1	0	1	0	1	0	229	1	3	67	2	0	2	2	1	1	1	1	1	1	2	1	1	1
172	1	41	2	3	10	4	1	3	3	1	2	2	1	0	1	0	1	0	127	2	1	61.11	2	0	4	3	1	1	2	2	1	1	1	1	1	1
23	1	38	1	4	5	1	1	1	1	2	1	1	1	0	1	0	1	0	444	1	1	106	1	0	1	1	1	1	2	2	1	1	2	1	1	1
25	2	47	2	4	10	4	1	1	1	1	2	1	1	0	1	0	1	0	546	1	1	87	2	0	2	2	1	1	2	1	1	1	2	1	1	1
27	2	32	1	4	10	3	2	2	1	1	2	1	1	0	1	0	2	3	217	1	1	115	1	0	2	2	1	1	1	2	1	1	2	1	1	1
32	1	37	1	4	10	4	1	2	4	1	1	1	1	0	1	0	2	4	280	1	1	120	1	0	1	1	1	2	2	2	1	1	1	1	1	1
35	2	31	1	4	9	3	1	1	3	1	2	1	1	0	1	0	1	0	609	1	1	224	1	0	2	2	1	1	2	2	1	1	1	1	1	1
63	2	39	1	4	9	3	1	1	3	1	1	1	1	0	1	0	1	0	660	1	1	114	1	0	1	1	1	1	2	2	1	1	2	1	1	1
68	1	50	2	4	10	4	2	2	2	2	2	1	1	0	1	0	1	0	300	1	1	75.43	2	0	1	1	1	1	2	1	1	1	2	1	1	1
102	1	37	1	1	8	2	3	2	3	1	1	1	1	0	1	0	1	0	380	1	1	100	1	0	2	2	2	1	2	2	1	1	1	1	1	1
114	1	39	1	1	8	2	3	2	3	1	1	1	1	0	1	0	1	0	390	1	1	129	1	0	2	2	2	1	2	2	1	1	1	1	1	1
138	1	59	2	1	10	4	1	2	2	1	2	1	2	3	1	0	1	0	174	2	1	100	1	0	4	3	1	1	2	2	1	1	2	1	1	1
139	2	31	1	1	9	3	1	1	3	1	2	1	1	0	1	0	1	0	420	1	1	124	1	0	2	2	1	1	2	2	1	1	1	1	1	1
157	2	33	1	1	9	3	1	1	4	1	2	1	1	0	1	0	1	0	700	1	1	127	1	0	1	1	1	1	2	2	1	1	2	1	1	1
173	2	36	1	1	9	3	2	2	3	1	2	1	1	0	1	0	2	3	576	1	1	95.66	1	0	2	2	1	1	2	2	1	1	2	1	1	1
189	1	34	1	1	9	3	1	1	4	1	1	1	2	3	2	1	2	4	150	2	1	63	2	0	3	3	2	2	2	2	1	1	1	1	1	1
242	1	34	1	1	6	1	1	1	4	1	1	1	2	3	2	1	2	4	120	2	1	82	2	0	3	3	2	2	2	2	1	1	1	1	1	1
3	1	20	1	1	10	4	1	2	2	1	1	1	2	3	2	3	2	2	588	1	2	102	1	0	1	1	1	1	2	2	1	1	1	1	1	1
7	2	27	1	1	8	2	1	1	1	1	1	1	1	0	1	0	1	0	457	1	2	89	2	0	2	2	1	1	2	2	1	1	1	1	1	1
13	2	39	1	1	7	2	1	1	1	2	1	1	1	0	1	0	1	0	560	1	2	103.89	1	0	2	2	1	1	2	2	1	1	2	1	1	1
26	2	37	1	1	9	3	3	3	1	1	2	1	1	0	1	0	1	0	734	1	2	107	1	0	2	2	1	1	2	2	1	1	2	1	1	1
34	1	36	1	1	9	3	1	2	4	1	1	1	1	0	1	0	1	0	220	1	2	126	1	0	2	2	1	1	2	2	1	1	2	1	1	1
36	1	23	1	1	9	3	1	1	3	1	1	1	1	0	1	0	1	0	890	1	2	221	1	0	3	3	1	2	2	2	1	1	2	1	1	1
40	2	37	1	1	8	2	2	2	3	1	1	1	1	0	1	0	1	0	400	1	2	109.03	1	0	1	1	2	1	2	2	1	1	2	1	1	1
42	2	31	1	1	8	2	1	1	1	1	1	1	1	0	1	0	1	0	290	1	2	114	1	0	1	1	2	2	2	2	1	1	2	1	1	2
47	1	52	2	1	7	2	1	2	5	2	1	1	1	0	1	0	1	0	416	1	2	109.7	1	0	1	1	1	1	2	2	3	2	2	3	2	1
61	2	43	2	1	8	2	1	2	3	2	1	1	1	0	1	0	1	0	245	1	2	74.8	2	0	1	1	1	2	2	2	1	1	2	1	1	1
69	1	32	1	1	9	3	1	2	2	1	2	1	2	1	1	0	2	4	200	1	2	115	1	0	1	1	1	1	2	2	1	1	2	1	1	1
89	2	37	1	1	9	3	3	3	1	1	2	1	1	0	1	0	1	0	405	1	2	81.18	2	0	2	2	1	1	2	2	1	1	2	1	1	1
97	2	29	1	1	8	2	1	1	3	1	1	1	1	0	1	0	1	0	689	1	2	83	2	0	2	2	1	1	2	2	1	1	1	1	1	1
100	2	54	2	1	9	3	3	2	1	1	2	1	1	0	1	0	1	0	748	1	2	84	2	0	2	2	1	1	2	2	1	1	2	1	1	1
101	2	35	1	1	10	4	1	1	3	1	1	1	1	0	1	0	1	0	275	1	2	83	2	0	2	2	1	1	2	2	1	1	2	1	1	1
103	1	43	2	1	10	4	1	3	2	1	1	1	2	3	1	0	1	0	240	1	2	83.2	2	0	2	2	2	1	2	1	1	1	1	1	1	1
106	2	47	2	1	10	4	2	2	2	1	2	1	1	0	1	0	1	0	290	1	2	83.69	2	0	2	2	2	1	1	2	1	1	2	1	1	1
112	2	45	2	1	9	3	3	2	1	1	2	1	1	0	1	0	1	0	470	1	2	71	2	0	2	2	1	1	2	2	1	1	2	1	1	1
113	2	31	1	1	10	4	1	1	3	1	1	1	1	0	1	0	1	0	275	1	2	84.97	2	0	2	2	1	1	2	2	1	1	2	1	1	1
115	1	58	2	1	10	4	1	3	2	1	1	1	2	3	1	0	1	0	510	1	2	82	2	0	2	2	2	1	2	1	1	1	1	1	1	1
118	2	45	2	1	10	4	2	2	2	1	2	1	1	0	1	0	1	0	430	1	2	67	2	0	2	2	2	1	1	2	1	1	2	1	1	1
124	1	44	2	1	7	2	1	2	5	1	1	1	1	0	1	0	1	0	294	1	2	139	1	0	1	1	1	1	2	2	3	2	2	3	2	1
140	1	34	1	1	9	3	1	1	4	1	2	1	1	0	1	0	1	0	205	1	2	100	1	0	3	3	1	2	2	2	1	1	2	1	1	1
144	2	21	1	1	8	2	2	2	4	1	1	1	1	0	1	0	1	0	450	1	2	91	1	0	1	1	2	1	2	2	1	1	2	1	1	1
146	2	35	1	1	8	2	1	1	1	1	2	1	1	0	1	0	1	0	637	1	2	124	1	0	1	1	2	2	2	2	1	1	2	1	1	2
155	2	58	2	1	8	2	1	2	3	2	1	1	1	0	1	0	1	0	760	1	2	69	2	0	1	1	1	2	2	2	1	1	2	1	1	1
165	2	33	1	1	9	3	1	2	3	1	1	1	1	0	1	0	1	0	680	1	2	85	2	0	2	2	1	1	2	2	1	1	2	1	1	1
166	2	32	1	1	9	3	2	2	1	1	1	1	1	0	1	0	1	0	340	1	2	94.04	1	0	2	2	2	2	2	2	2	2	1	2	2	1
167	2	48	2	1	9	3	1	1	1	1	1	1	1	0	1	0	1	0	560	1	2	65	2	0	2	2	1	1	2	2	1	1	1	1	1	1
190	2	32	1	1	10	4	1	1	1	1	1	1	1	0	1	0	1	0	486	1	2	97	1	0	2	2	1	1	2	2	2	2	2	1	1	1
243	2	34	1	1	5	1	1	1	1	1	1	1	1	0	1	0	1	0	389	1	2	97.17	1	0	2	2	1	1	2	2	2	2	2	1	1	1
187	1	24	1	1	9	3	3	3	1	1	1	1	1	0	1	0	1	0	510	1	3	107	1	0	2	2	1	1	2	2	1	1	2	1	1	1
240	1	32	1	1	6	1	3	3	1	1	1	1	1	0	1	0	1	0	345	1	3	98	1	0	2	2	1	1	2	2	1	1	2	1	1	1
12	2	34	1	2	10	4	1	1	3	1	2	1	1	0	1	0	1	0	842	1	1	103.15	1	0	2	2	1	1	2	2	1	1	2	1	1	1
48	1	60	2	2	8	2	1	3	5	2	1	1	1	0	1	0	2	4	296	1	1	113	1	0	1	1	1	1	2	2	1	1	2	1	1	1
54	2	34	1	2	5	1	3	2	1	1	1	1	1	0	1	0	1	0	513	1	1	74.4	2	0	1	1	1	1	2	2	1	1	2	1	1	1
56	1	60	2	2	8	2	2	2	1	1	1	1	1	0	1	0	1	0	660	1	1	112	1	0	1	1	1	2	2	2	1	1	2	1	1	2
62	1	54	2	2	8	2	1	2	3	2	1	1	1	0	1	0	2	3	450	1	1	113.32	1	0	1	1	2	2	2	2	2	2	1	1	1	2
74	2	29	1	2	10	4	1	2	1	1	2	1	1	0	1	0	1	0	356	1	1	92	1	0	1	1	1	2	2	2	1	1	2	1	1	2
94	2	64	2	2	9	3	3	5	3	1	2	1	1	0	1	0	1	0	156	2	1	99.5	1	0	3	3	1	2	2	2	1	1	2	1	1	1
99	1	55	2	2	8	2	1	1	3	1	2	1	1	0	1	0	1	0	720	1	1	120	1	0	2	2	1	1	2	1	1	1	1	1	1	1
109	2	64	2	2	9	3	3	2	3	1	2	1	1	0	1	0	1	0	295	1	1	84.42	2	0	3	3	1	1	1	2	1	1	1	1	1	1
111	1	63	2	2	8	2	1	1	3	1	2	1	1	0	1	0	1	0	520	1	1	120	1	0	2	2	1	1	2	1	1	1	1	1	1	1
125	1	60	2	2	8	2	1	3	5	1	1	1	2	1	2	3	2	4	783	1	1	121	1	0	1	1	1	1	2	2	1	1	2	1	1	1
131	2	37	1	2	5	1	3	2	1	1	1	1	1	0	1	0	1	0	480	1	1	85	2	0	1	1	1	1	2	2	1	1	2	1	1	1
133	1	62	2	2	8	2	2	2	1	1	1	1	1	0	1	0	1	0	230	1	1	142	1	0	1	1	1	2	2	2	1	1	2	1	1	2
156	1	50	2	2	8	2	1	2	3	2	1	1	1	0	1	0	2	3	246	1	1	93	1	0	1	1	2	2	2	2	2	2	1	1	1	2
164	1	46	2	2	10	4	1	2	2	1	2	1	1	0	1	0	2	4	180	2	1	84	2	0	2	2	2	1	2	2	1	1	1	1	1	1
168	2	42	2	2	9	3	3	3	3	2	2	1	1	0	1	0	2	4	180	2	1	83	2	0	3	3	2	2	2	2	2	2	1	2	2	1
169	1	42	2	2	9	3	1	1	3	2	2	1	1	0	1	0	1	0	266	1	1	94.12	1	0	2	2	2	1	1	2	1	1	2	1	1	1
178	1	47	2	2	6	1	1	1	1	2	1	1	2	3	2	1	1	0	489	1	1	71	2	0	3	3	2	2	2	2	2	2	2	2	2	1
212	2	41	2	2	9	3	1	3	2	1	1	2	1	0	1	0	1	0	256	1	1	51.38	3	1	2	2	1	2	2	2	1	1	1	1	1	1
213	1	58	2	2	8	2	3	3	3	1	2	1	2	3	1	0	1	0	120	2	1	55.99	3	1	3	3	2	2	2	2	1	1	2	1	1	1
219	2	45	2	2	9	3	1	3	2	1	1	1	1	0	1	0	1	0	245	1	1	52.23	3	1	2	2	1	2	2	2	1	1	1	1	1	1
220	1	41	2	2	8	2	3	3	3	1	2	1	1	0	1	0	1	0	170	2	1	56.21	3	1	3	3	2	2	2	2	1	1	2	1	1	1
231	2	61	2	2	9	3	1	3	2	1	1	1	2	3	2	3	1	0	270	1	1	55.51	3	1	2	2	1	2	2	2	1	1	1	1	1	1
232	1	62	2	2	8	2	3	3	3	1	2	1	2	3	2	3	1	0	176	2	1	25	4	1	3	3	2	2	2	2	1	1	2	1	1	1
1	1	30	1	2	10	4	1	2	2	1	1	1	1	0	1	0	1	0	768	1	2	76	2	0	2	2	1	1	1	2	1	1	2	1	1	1
2	1	22	1	2	9	3	1	2	3	1	2	1	1	0	1	0	2	2	756	1	2	101.4	1	0	2	2	1	1	2	2	1	1	2	1	1	1
4	1	44	2	2	7	2	1	1	3	2	2	1	1	0	1	0	1	0	120	2	2	98.68	1	0	4	3	1	1	2	2	1	1	2	1	1	1
5	2	43	2	2	10	4	1	1	2	2	2	1	1	0	1	0	1	0	466	1	2	102	1	0	2	2	1	1	2	2	1	1	1	1	1	1
8	1	62	2	2	10	3	3	3	3	1	1	1	1	0	1	0	1	0	1221	1	2	102	1	0	2	2	1	1	2	2	1	1	1	1	1	1
14	2	26	1	2	10	4	1	1	2	1	2	1	1	0	1	0	1	0	215	1	2	65	2	0	2	2	1	1	1	2	1	1	1	1	1	1
16	1	35	1	2	8	2	3	3	3	1	1	1	1	0	1	0	1	0	222	1	2	94	1	0	2	2	1	2	2	2	1	1	2	1	1	1
17	1	30	1	2	10	4	2	2	2	1	2	1	2	3	1	0	1	0	320	1	2	65.96	2	0	3	3	1	2	2	2	1	1	1	1	1	1
18	2	63	2	2	10	4	3	3	3	1	2	1	1	0	1	0	1	0	480	1	2	104	1	0	2	2	1	1	2	2	1	1	2	1	1	1
19	1	46	2	2	10	4	2	2	3	1	2	1	2	3	1	0	1	0	210	1	2	66	2	0	2	2	1	1	2	2	1	1	2	1	1	1
22	2	44	2	2	6	1	1	1	5	2	2	1	1	0	1	0	1	0	602	1	2	105.94	1	0	2	2	1	1	2	2	1	1	2	1	1	1
29	2	38	1	2	9	3	1	1	1	1	2	1	1	0	1	0	1	0	674	1	2	61	2	0	2	2	1	1	2	2	1	1	2	1	1	1
41	2	51	2	2	8	2	3	2	2	1	1	1	1	0	1	0	1	0	205	1	2	93	1	0	1	1	1	1	2	2	1	1	2	1	1	2
49	1	32	1	2	10	4	1	3	3	1	1	1	1	0	1	0	1	0	304	1	2	111	1	0	1	1	1	1	2	2	1	1	2	1	1	1
50	2	45	2	2	10	4	2	2	2	1	2	1	1	0	1	0	1	0	650	1	2	73	2	0	1	1	1	1	2	2	1	1	2	1	1	1
51	2	37	1	2	9	3	1	3	5	1	1	1	1	0	1	0	1	0	250	1	2	99	1	0	1	1	1	1	2	2	1	1	2	1	1	1
53	1	64	2	2	9	3	1	1	3	2	1	1	1	0	1	0	1	0	345	1	2	74.1	2	0	3	3	1	2	2	2	1	1	2	1	1	1
57	1	44	2	2	10	3	1	3	2	1	2	1	1	0	1	0	2	2	410	1	2	112	1	0	1	1	1	1	2	2	1	1	2	1	1	1
60	1	55	2	2	10	3	1	2	3	1	2	1	2	3	1	0	2	3	460	1	2	79	2	0	1	1	1	1	2	1	1	1	2	1	1	1
64	2	37	1	2	10	4	1	2	3	1	2	1	1	0	1	0	1	0	204	1	2	74.86	2	0	1	1	1	2	2	2	1	1	2	1	1	2
65	1	43	2	2	10	4	1	1	3	2	1	1	1	0	1	0	1	0	576	1	2	86	2	0	1	1	1	2	1	2	1	1	2	1	1	1
66	1	52	2	2	8	3	1	1	3	2	2	1	1	0	1	0	1	0	228	1	2	132	1	0	1	1	1	2	2	1	1	1	2	1	1	1
67	2	46	2	2	9	3	1	1	3	2	1	1	1	0	1	0	1	0	601	1	2	84	2	0	1	1	1	1	2	2	1	1	2	2	2	1
75	2	41	2	2	10	4	2	2	1	1	2	1	1	0	1	0	1	0	341	1	2	98	1	0	1	1	1	1	2	2	1	1	2	1	1	2
76	1	52	2	2	9	3	2	2	3	1	2	1	2	2	1	0	2	3	531	1	2	94	1	0	4	3	2	2	2	2	2	2	2	3	2	1
80	2	33	1	2	9	3	1	2	3	1	2	1	1	0	1	0	1	0	416	1	2	81	2	0	1	1	1	1	2	2	1	1	2	1	1	1
82	1	54	2	2	9	3	1	1	2	1	2	1	1	0	1	0	1	0	214	1	2	124	1	0	2	2	1	2	2	2	1	1	2	1	1	1
91	2	51	2	2	8	2	1	2	2	1	2	1	1	0	1	0	2	4	480	1	2	119	1	0	1	1	1	1	2	2	1	1	2	1	1	1
92	1	45	2	2	9	4	1	1	2	1	1	1	1	0	1	0	1	0	520	1	2	81.52	2	0	2	2	1	1	2	1	1	1	2	1	1	1
98	2	31	1	2	10	4	1	2	3	1	2	1	1	0	1	0	1	0	290	1	2	113	1	0	2	2	1	1	2	2	1	1	2	1	1	1
104	2	43	2	2	9	3	1	1	3	1	2	1	1	0	1	0	1	0	621	1	2	83.3	2	0	2	2	1	1	2	2	1	1	2	1	1	1
105	2	50	2	2	8	2	1	2	3	1	1	1	1	0	1	0	1	0	320	1	2	83.32	2	0	2	2	2	1	1	2	1	1	2	1	1	1
107	1	41	2	2	8	2	1	1	3	1	1	1	1	0	1	0	1	0	120	2	2	99.95	1	0	3	3	2	2	2	2	1	1	1	1	1	1
110	2	30	1	2	10	4	1	2	3	1	2	1	1	0	1	0	1	0	390	1	2	126	1	0	2	2	1	1	2	2	1	1	2	1	1	1
116	2	57	2	2	9	3	1	1	3	1	2	1	1	0	1	0	1	0	452	1	2	85.72	2	0	2	2	1	1	2	2	1	1	2	1	1	1
117	2	55	2	2	8	2	1	2	3	1	1	1	1	0	1	0	1	0	760	1	2	83	2	0	2	2	2	1	1	2	1	1	2	1	1	1
119	1	48	2	2	8	2	1	1	3	1	1	1	1	0	1	0	1	0	175	2	2	100	1	0	3	3	2	2	2	2	1	1	1	1	1	1
126	1	19	1	2	10	4	1	3	3	1	1	1	1	0	1	0	1	0	529	1	2	122	1	0	1	1	1	1	2	2	1	1	2	1	1	1
127	2	60	2	2	10	4	2	2	2	1	2	1	1	0	1	0	1	0	295	1	2	87.53	2	0	1	1	1	1	2	2	1	1	2	1	1	1
128	2	31	1	2	9	3	1	3	5	1	1	1	1	0	1	0	1	0	229	1	2	133	1	0	1	1	1	1	2	2	1	1	2	1	1	1
130	1	47	2	2	9	3	1	1	3	2	1	1	1	0	1	0	1	0	540	1	2	82	2	0	3	3	1	2	2	2	1	1	2	1	1	1
134	1	42	2	2	10	4	1	3	2	1	2	1	1	0	1	0	2	2	345	1	2	149	1	0	1	1	1	1	2	2	1	1	2	1	1	1
137	1	48	2	2	8	4	1	2	3	1	2	1	2	3	1	0	2	3	485	1	2	68	2	0	1	1	1	1	2	1	1	1	2	1	1	1
145	2	55	2	2	8	2	3	2	2	1	1	1	1	0	1	0	1	0	560	1	2	124	1	0	1	1	1	1	2	2	1	1	2	1	1	2
151	1	43	2	2	10	3	1	3	2	1	2	1	1	0	1	0	2	2	265	1	2	92	1	0	1	1	1	1	2	2	1	1	2	1	1	1
154	1	48	2	2	10	3	1	2	3	1	2	1	2	3	1	0	2	3	580	1	2	67	2	0	1	1	1	1	2	1	1	1	2	1	1	1
158	2	37	1	2	10	4	1	2	3	1	2	1	1	0	1	0	1	0	580	1	2	60	2	0	1	1	1	2	2	2	1	1	2	1	1	2
159	1	44	2	2	10	4	1	1	3	2	1	1	1	0	1	0	1	0	365	1	2	66	2	0	1	1	1	2	1	2	1	1	2	1	1	1
160	1	62	2	2	9	3	2	1	3	2	2	1	1	0	1	0	1	0	449	1	2	128	1	0	1	1	1	2	2	1	1	1	2	1	1	1
162	2	55	2	2	8	2	2	2	3	2	1	1	1	0	1	0	1	0	415	1	2	128	1	0	2	2	2	1	2	2	1	1	1	1	1	1
163	1	39	1	2	9	3	3	1	3	1	2	1	1	0	1	0	1	0	453	1	2	129	1	0	2	2	1	1	1	2	1	1	2	1	1	1
174	1	25	1	2	9	3	3	3	3	2	2	1	1	0	1	0	1	0	215	1	2	95.73	1	0	2	2	2	1	2	2	1	1	1	1	1	1
176	2	49	2	2	10	4	3	4	3	1	2	1	1	0	1	0	1	0	450	1	2	131	1	0	2	2	1	1	1	2	1	1	1	1	1	1
179	1	35	1	2	8	2	1	1	3	2	2	1	1	0	1	0	1	0	449	1	2	140	1	0	2	2	1	1	2	2	1	1	2	1	1	1
180	2	40	2	2	10	4	1	2	1	1	1	1	1	0	1	0	2	3	256	1	2	96	1	0	1	1	2	1	2	2	1	1	1	1	1	1
184	1	57	2	2	7	2	1	1	3	2	2	1	1	0	1	0	1	0	500	1	2	102	1	0	1	1	1	1	2	2	1	1	2	1	1	1
185	2	43	2	2	6	1	1	2	3	2	2	1	1	0	1	0	2	3	255	1	2	113	1	0	2	2	1	1	2	2	1	1	2	1	1	1
192	1	37	1	2	9	3	1	1	1	1	1	1	1	0	1	0	1	0	170	2	2	100.36	1	0	3	3	2	2	2	2	2	2	1	2	2	1
193	2	31	1	2	6	1	1	2	3	2	2	1	1	0	1	0	1	0	500	1	2	92	1	0	2	2	1	1	2	2	1	1	2	1	1	1
201	2	49	2	2	9	4	3	3	5	2	2	1	2	1	2	3	2	4	240	1	2	49	3	1	3	3	1	1	1	1	1	1	2	1	1	1
207	2	56	2	2	10	4	2	2	3	2	1	1	2	3	1	0	2	3	749	1	2	50.35	3	1	2	2	1	1	2	2	1	1	2	1	1	1
209	1	32	1	2	9	4	1	1	3	2	2	1	2	3	1	0	2	4	499	1	2	58	3	1	1	1	1	1	2	2	1	1	2	1	1	1
210	2	41	2	2	7	2	1	2	1	2	2	1	1	0	1	0	1	0	290	1	2	24	4	1	1	1	1	1	1	1	1	1	1	1	1	1
214	2	32	1	2	10	4	1	1	2	1	1	1	2	3	2	3	1	0	165	2	2	56	3	1	3	3	2	2	2	2	2	2	1	1	1	1
215	1	46	2	2	9	3	3	2	3	1	2	1	1	0	1	0	1	0	348	1	2	51.55	3	1	2	2	2	1	1	1	1	1	1	1	1	1
216	1	39	1	2	9	4	1	1	3	1	2	1	2	3	1	0	2	4	205	1	2	51.82	3	1	1	1	1	1	2	2	1	1	2	1	1	1
221	2	39	1	2	10	4	1	1	2	1	1	1	1	0	1	0	1	0	160	2	2	56.4	3	1	3	3	2	2	2	2	2	2	1	1	1	1
222	1	57	2	2	9	3	3	2	3	1	2	1	2	3	2	3	1	0	289	1	2	53	3	1	2	2	2	1	1	1	1	1	1	1	1	1
228	2	50	2	2	10	4	2	2	3	1	1	1	1	0	1	0	2	3	289	1	2	55	3	1	2	2	1	1	2	2	1	1	2	1	1	1
230	1	36	1	2	9	4	1	1	3	1	2	1	2	3	1	0	2	4	520	1	2	52.4	3	1	1	1	1	1	2	2	1	1	2	1	1	1
233	2	25	1	2	10	4	1	1	2	1	1	1	2	3	2	3	1	0	167	2	2	56.78	3	1	3	3	2	2	2	2	2	2	1	1	1	1
235	1	34	1	2	10	4	1	1	2	1	2	1	2	3	2	3	1	0	180	2	2	28	4	1	3	3	2	2	1	2	2	2	2	2	2	1
236	1	38	1	2	10	4	1	1	5	1	2	1	1	0	1	0	1	0	189	2	2	56.89	3	1	4	3	2	2	2	1	1	1	2	1	1	1
237	1	45	2	2	5	1	1	1	3	2	2	1	1	0	1	0	1	0	433	1	2	97	1	0	1	1	1	1	2	2	1	1	2	1	1	1
238	2	45	2	2	5	1	1	2	3	2	2	1	1	0	1	0	2	3	401	1	2	94	1	0	2	2	1	1	2	2	1	1	2	1	1	1
245	1	29	1	2	5	1	1	1	1	1	1	1	1	0	1	0	1	0	150	2	2	98	1	0	3	3	2	2	2	2	2	2	1	2	2	1
246	2	32	1	2	6	1	1	2	3	2	2	1	1	0	1	0	1	0	290	1	2	97.93	1	0	2	2	1	1	2	2	1	1	2	1	1	1
33	1	41	2	2	10	4	1	2	2	1	2	1	1	0	1	0	2	4	408	1	3	107.86	1	0	1	1	1	2	1	2	1	1	2	1	1	2
37	1	42	2	2	10	4	1	2	2	1	2	1	1	0	1	0	1	0	450	1	3	69	2	0	2	2	1	1	2	2	1	1	1	1	1	1
44	1	51	2	2	8	2	1	1	2	1	1	1	2	2	1	0	1	0	650	1	3	109.34	1	0	1	1	1	1	2	2	1	1	2	1	1	1
55	2	19	1	2	8	2	1	1	1	1	1	1	1	0	1	0	1	0	520	1	3	111	1	0	2	2	1	2	2	2	1	1	2	1	1	1
59	2	56	2	2	10	4	3	1	2	1	2	1	1	0	1	0	1	0	720	1	3	112	1	0	1	1	1	2	2	2	1	1	2	1	1	1
78	2	56	2	2	8	2	1	1	5	1	1	1	1	0	1	0	1	0	270	1	3	129	1	0	4	3	1	2	2	2	2	2	1	2	2	1
81	2	53	2	2	9	3	3	2	3	1	1	1	1	0	1	0	2	4	395	1	3	142	1	0	1	1	1	1	2	2	1	1	2	1	1	1
84	2	33	1	2	8	2	3	2	3	1	2	1	1	0	1	0	1	0	280	1	3	78	2	0	1	1	1	1	2	2	1	1	2	1	1	1
121	1	63	2	2	8	2	1	1	2	1	1	1	2	2	1	0	1	0	380	1	3	138	1	0	1	1	1	1	2	2	1	1	2	1	1	1
132	2	28	1	2	8	2	1	1	1	1	1	1	1	0	1	0	1	0	520	1	3	123	1	0	2	2	1	2	2	2	1	1	2	1	1	1
136	2	49	2	2	10	4	3	1	2	1	2	1	1	0	1	0	1	0	400	1	3	123	1	0	1	1	1	2	2	2	1	1	2	1	1	1
141	1	64	2	2	10	4	1	2	2	1	2	1	1	0	1	0	1	0	343	1	3	88.5	2	0	2	2	1	1	2	1	1	1	1	1	1	1
148	1	52	2	2	8	2	1	1	2	1	1	1	2	2	1	0	1	0	276	1	3	90.29	1	0	1	1	1	1	2	2	1	1	2	1	1	1
153	2	48	2	2	10	4	3	1	2	1	2	1	1	0	1	0	1	0	647	1	3	125	1	0	1	1	1	2	2	2	1	1	2	1	1	1
171	2	64	2	2	10	4	2	2	3	1	2	1	1	0	1	0	2	2	313	1	3	70	2	0	1	1	1	1	2	1	1	1	2	1	1	1
182	2	44	2	2	9	3	1	2	2	1	2	1	1	0	1	0	2	3	290	1	3	64	2	0	4	3	1	1	2	1	3	2	2	2	2	1
194	2	56	2	2	9	3	1	1	3	2	2	1	1	0	1	0	1	0	433	1	3	104	1	0	2	2	1	1	2	2	1	1	2	1	1	1
197	2	49	2	2	9	4	1	1	4	1	2	1	1	0	1	0	1	0	450	1	3	57	3	1	2	2	1	1	1	1	1	1	1	1	1	1
211	2	44	2	2	10	4	2	2	5	1	2	1	1	0	1	0	1	0	460	1	3	58.71	3	1	1	1	1	1	2	2	1	1	1	1	1	1
217	2	47	2	2	7	2	1	2	1	1	2	1	1	0	1	0	1	0	470	1	3	9	5	1	1	1	1	1	1	1	1	1	1	1	1	1
218	2	52	2	2	10	4	2	2	2	1	2	1	1	0	1	0	1	0	560	1	3	59	3	1	1	1	1	1	2	2	1	1	1	1	1	1
234	1	43	2	2	9	3	3	2	3	1	2	1	1	0	1	0	1	0	549	1	3	35	3	1	2	2	2	1	1	1	1	1	1	1	1	1
247	2	51	2	2	6	1	1	1	5	2	2	1	1	0	1	0	1	0	429	1	3	92	1	0	2	2	1	1	2	2	1	1	2	1	1	1
250	2	42	2	2	5	1	1	1	3	1	2	1	1	0	1	0	1	0	350	1	3	55.53	3	1	2	2	1	1	2	1	1	1	1	1	1	1
10	1	25	1	3	10	3	3	3	3	1	1	1	1	0	1	0	1	0	833	1	1	102	1	0	2	2	1	1	2	2	1	1	1	1	1	1
58	1	41	2	3	9	2	1	1	1	1	1	1	1	0	1	0	1	0	600	1	1	112	1	0	1	1	1	1	2	1	1	1	2	1	1	1
77	2	43	2	3	10	4	1	3	3	2	2	1	1	0	1	0	1	0	559	1	1	89	2	0	1	1	1	2	2	2	1	1	2	1	1	1
135	1	41	2	3	8	2	1	1	1	1	1	1	1	0	1	0	1	0	380	1	1	98	1	0	1	1	1	1	2	1	1	1	2	1	1	1
152	1	40	2	3	8	2	1	1	1	1	1	1	1	0	1	0	1	0	550	1	1	124	1	0	1	1	1	1	2	1	1	1	2	1	1	1
196	2	50	2	3	10	4	2	2	4	1	1	1	1	0	1	0	1	0	280	1	1	39	3	1	3	3	1	2	1	2	1	1	2	1	1	2
206	2	50	2	3	9	3	2	2	3	2	2	1	1	0	1	0	1	0	455	1	1	58	3	1	3	3	1	2	1	1	1	1	2	1	1	1
208	1	59	2	3	9	3	1	1	3	2	2	1	1	0	1	0	1	0	180	2	1	8	5	1	3	3	2	2	2	2	2	2	1	2	2	1
227	2	50	2	3	9	3	2	2	3	1	2	1	1	0	1	0	1	0	220	1	1	54.53	3	1	3	3	1	2	1	2	1	1	2	1	1	1
229	1	50	2	3	9	3	1	1	3	2	2	1	1	0	1	0	1	0	150	2	1	20	4	1	3	3	2	2	2	2	2	2	1	2	2	1
249	2	45	2	3	6	1	2	2	3	1	1	1	1	0	1	0	1	0	470	1	1	45	3	1	3	3	1	2	1	2	1	1	2	1	1	2
9	1	37	1	3	9	3	2	2	2	1	1	1	1	0	1	0	1	0	252	1	2	105	1	0	2	2	1	1	2	2	1	1	1	1	1	1
15	1	38	1	3	7	2	1	1	2	2	1	1	1	0	1	0	1	0	720	1	2	104	1	0	3	3	2	2	2	1	2	2	1	2	2	1
21	1	45	2	3	10	4	1	1	3	2	1	1	1	0	1	0	1	0	948	1	2	105.49	1	0	2	2	1	1	2	2	1	1	2	1	1	1
30	2	61	2	3	10	4	1	2	3	1	2	1	1	0	1	0	2	3	1026	1	2	72	2	0	2	2	1	1	1	1	1	1	1	1	1	1
38	1	47	2	3	9	3	1	1	3	1	1	1	1	0	1	0	1	0	247	1	2	91	1	0	2	2	1	1	2	2	1	1	2	1	1	1
43	1	62	2	3	8	2	1	1	1	1	1	1	1	0	1	0	1	0	305	1	2	115	1	0	1	1	2	1	2	1	2	2	2	1	1	1
46	2	34	1	3	5	1	2	2	1	1	1	1	2	3	1	0	1	0	256	1	2	124	1	0	1	1	1	1	2	2	1	1	2	1	1	1
52	2	64	2	3	7	2	1	2	3	2	1	1	1	0	1	0	1	0	618	1	2	110.17	1	0	1	1	1	1	2	2	1	1	2	1	1	1
70	1	34	1	3	9	3	3	4	3	1	2	1	1	0	1	0	1	0	270	1	2	130	1	0	3	3	1	1	2	2	1	1	2	1	1	1
73	1	58	2	3	8	3	1	1	5	1	1	1	1	0	1	0	1	0	416	1	2	115.35	1	0	1	1	1	1	2	1	1	1	2	1	1	2
95	2	52	2	3	9	4	2	2	3	1	1	1	1	0	1	0	1	0	534	1	2	76	2	0	2	2	1	1	2	1	1	1	2	1	1	1
96	2	33	1	3	9	3	1	1	3	1	2	1	1	0	1	0	2	3	264	1	2	128	1	0	1	1	1	1	2	2	1	1	2	1	1	1
108	2	63	2	3	9	3	2	2	3	1	2	1	1	0	1	0	1	0	800	1	2	120	1	0	2	2	1	1	2	2	1	1	1	1	1	1
120	2	50	2	3	9	3	2	2	3	1	2	1	1	0	1	0	1	0	450	1	2	132	1	0	2	2	1	1	2	2	1	1	1	1	1	1
123	2	37	1	3	5	1	2	2	1	1	1	1	2	3	1	0	1	0	779	1	2	121	1	0	1	1	1	1	2	2	1	1	2	1	1	1
129	2	48	2	3	7	2	1	2	3	2	1	1	1	0	1	0	1	0	316	1	2	135	1	0	1	1	1	1	2	2	1	1	2	1	1	1
142	1	59	2	3	9	3	1	1	3	1	1	1	2	3	2	3	1	0	290	1	2	103	1	0	2	2	1	1	2	1	1	1	2	1	1	1
147	1	61	2	3	8	2	1	1	1	1	1	1	1	0	1	0	1	0	280	1	2	90	1	0	1	1	2	1	2	1	2	2	2	1	1	1
150	2	29	1	3	5	1	2	2	1	1	1	1	2	3	1	0	1	0	296	1	2	90.77	1	0	1	1	1	1	2	2	1	1	2	1	1	1
170	1	36	1	3	8	2	1	1	3	2	2	1	1	0	1	0	1	0	524	1	2	130	1	0	2	2	1	1	1	2	1	1	2	1	1	1
175	1	56	2	3	10	4	1	1	2	1	2	1	1	0	1	0	1	0	481	1	2	131	1	0	2	2	1	1	2	2	2	2	1	1	1	1
183	2	54	2	3	9	3	2	2	3	1	2	1	1	0	1	0	2	3	275	1	2	121	1	0	2	2	2	1	2	2	2	2	1	2	2	1
191	2	56	2	3	9	3	3	5	3	1	2	1	1	0	1	0	2	3	440	1	2	92	1	0	1	1	1	1	2	2	1	1	2	1	1	1
205	2	55	2	3	5	1	1	2	1	2	1	1	2	3	2	3	1	0	280	1	2	49	3	1	1	1	1	1	2	1	1	1	2	1	1	2
226	2	63	2	3	5	1	1	2	1	1	1	1	1	0	1	0	1	0	460	1	2	47	3	1	1	1	1	1	2	2	1	1	2	1	1	2
244	2	58	2	3	6	1	3	5	3	1	2	1	1	0	1	0	2	3	240	1	2	97.26	1	0	1	1	1	1	2	2	1	1	2	1	1	1
181	1	46	2	3	10	3	2	2	2	1	2	1	2	3	2	1	2	3	280	1	3	62	2	0	2	2	1	1	1	1	1	1	2	1	1	1
86	1	60	2	4	8	2	1	1	5	2	1	1	1	0	1	0	1	0	360	1	1	78.86	2	0	2	2	1	1	1	2	1	1	1	1	1	1
198	1	54	2	4	9	4	3	2	4	1	2	1	1	0	1	0	1	0	410	1	1	57.52	3	1	2	2	2	2	2	2	2	2	2	2	2	1
204	2	62	2	4	9	3	2	2	5	2	1	1	2	1	2	3	1	0	221	1	1	47	3	1	1	1	1	1	2	1	1	1	2	1	1	1
225	2	47	2	4	9	3	2	2	2	1	1	1	1	0	1	0	1	0	665	1	1	59.36	3	1	1	1	1	1	2	2	1	1	2	1	1	1
251	1	49	2	4	5	1	3	2	3	1	2	1	1	0	1	0	1	0	320	1	1	55.84	3	1	2	2	2	2	2	2	2	2	2	2	2	1
6	2	39	1	4	10	4	2	2	3	1	1	1	1	0	1	0	1	0	360	1	2	64.34	2	0	3	3	1	2	2	2	2	2	2	2	2	1
11	2	36	1	4	10	4	2	2	3	1	2	1	1	0	1	0	1	0	515	1	2	102.72	1	0	3	3	2	2	2	2	1	1	2	1	1	1
20	2	41	2	4	10	3	1	2	2	1	2	1	1	0	1	0	2	3	290	1	2	120	1	0	2	2	1	1	2	2	1	1	2	1	1	1
28	1	45	2	4	8	2	2	3	5	2	2	1	1	0	1	0	1	0	473	1	2	107.15	1	0	2	2	2	2	2	2	1	1	2	1	1	1
31	2	52	2	4	5	1	1	3	3	1	1	1	1	0	1	0	1	0	250	1	2	66.9	2	0	1	1	1	1	1	1	1	1	2	1	1	1
39	2	42	2	4	5	1	2	2	1	1	1	1	1	0	1	0	2	4	613	1	2	109	1	0	1	1	1	1	2	2	1	1	2	1	1	1
71	2	45	2	4	10	4	1	2	2	1	1	1	1	0	1	0	1	0	520	1	2	76	2	0	2	2	1	2	2	2	1	1	2	1	1	2
72	1	44	2	4	9	3	1	2	5	1	2	1	1	0	1	0	1	0	380	1	2	115	1	0	1	1	1	1	2	2	1	1	2	1	1	2
79	1	57	2	4	7	2	1	2	3	2	2	1	2	2	1	0	2	3	280	1	2	77.88	2	0	1	1	1	1	2	2	1	1	2	1	1	1
83	2	47	2	4	8	2	1	2	3	2	1	1	1	0	1	0	2	4	551	1	2	78	2	0	1	1	1	2	2	2	1	1	2	1	1	1
85	2	46	2	4	5	1	2	2	1	1	1	1	1	0	1	0	2	4	450	1	2	79	2	0	1	1	1	1	2	2	1	1	2	1	1	1
88	2	38	1	4	7	2	2	2	2	2	2	1	1	0	1	0	1	0	230	1	2	80.3	2	0	1	1	1	1	2	2	1	1	2	1	1	1
90	2	50	2	4	8	2	2	2	3	1	2	1	1	0	1	0	2	4	690	1	2	74	2	0	1	1	1	1	1	2	1	1	2	1	1	1
93	1	58	2	4	10	4	3	3	2	1	2	1	1	0	1	0	1	0	340	1	2	116	1	0	1	1	1	1	1	2	1	1	1	1	1	1
143	2	47	2	4	5	1	2	2	1	1	1	1	1	0	1	0	2	4	349	1	2	102	1	0	1	1	1	1	2	1	1	1	2	1	1	1
161	1	52	2	4	10	4	1	1	3	2	1	1	1	0	1	0	1	0	357	1	2	93.35	1	0	2	2	1	1	1	1	1	1	1	1	1	1
188	2	60	2	4	10	4	2	2	3	1	2	1	1	0	1	0	2	3	800	1	2	73	2	0	1	1	2	1	2	1	1	1	1	1	1	1
199	2	47	2	1	8	2	1	2	1	1	1	1	1	0	1	0	1	0	460	1	2	57.98	3	1	1	1	1	2	1	2	1	1	2	1	1	1
202	2	47	2	1	8	2	1	1	1	2	1	1	1	0	1	0	2	4	520	1	2	58	3	1	1	1	1	2	2	2	1	1	2	1	1	1
203	2	63	2	1	7	2	1	3	1	2	1	1	1	0	1	0	2	4	286	1	2	46.58	3	1	1	1	1	1	2	1	1	1	2	1	1	1
223	2	41	2	1	8	2	1	1	1	2	1	1	1	0	1	0	2	4	460	1	2	54.51	3	1	1	1	1	2	2	2	1	1	2	1	1	1
224	2	54	2	1	7	2	1	3	1	2	1	1	1	0	1	0	2	4	450	1	2	59.05	3	1	1	1	1	1	2	1	1	1	2	1	1	1
241	2	59	2	1	5	1	2	2	3	1	2	1	1	0	1	0	2	3	370	1	2	84	2	0	1	1	2	1	2	1	1	1	1	1	1	1
248	1	57	2	1	6	1	3	2	3	1	1	1	2	3	1	0	1	0	502	1	2	32	3	1	4	3	2	2	2	2	2	2	1	2	2	1
252	2	45	2	4	6	1	1	2	1	1	1	1	1	0	1	0	1	0	402	1	2	41	3	1	1	1	1	2	2	2	1	1	2	1	1	1
45	2	41	2	4	8	2	1	2	3	1	2	1	1	0	1	0	1	0	514	1	3	109.48	1	0	1	1	1	1	2	2	1	1	2	1	1	1
122	2	62	2	4	8	2	1	2	3	1	2	1	1	0	1	0	1	0	415	1	3	121	1	0	1	1	1	1	2	2	1	1	2	1	1	1
149	2	49	2	4	8	2	1	2	3	1	2	1	1	0	1	0	1	0	430	1	3	124	1	0	1	1	1	1	2	2	1	1	2	1	1	1
195	1	58	2	4	9	3	3	2	4	1	1	1	2	3	2	3	1	0	235	1	3	38	3	1	4	3	2	2	1	2	2	2	1	2	2	1
